# Supplementary material for: High mortality of blue, humpback and fin whales from modeling of vessel collisions on the U.S. West Coast suggests population impacts and insufficient protection
Source: PLoS One. 2017 Aug 21;12(8):e0183052. doi: 10.1371/journal.pone.0183052 (PMC5565115; doi:10.1371/journal.pone.0183052)
Supplement: S1 File — (XLSX) [file pone.0183052.s001.xlsx]

## Sheet: humpback
Depth (m)	Count (Hz)	% time	Cumulative % time
0	0	0	0
1	990908	0.172972	0.172972
2	764342	0.133423	0.306395
3	628325	0.10968	0.416074
4	442756	0.077287	0.493361
5	360756	0.0629732	0.556335
6	236935	0.0413591	0.597694
7	133928	0.0233783	0.621072
8	125998	0.0219941	0.643066
9	70709	0.0123429	0.655409
10	55684	0.00972014	0.665129
11	51905	0.00906048	0.67419
12	42362	0.00739467	0.681584
13	46109	0.00804874	0.689633
14	52013	0.00907934	0.698712
15	42576	0.00743202	0.706144
16	50148	0.00875378	0.714898
17	46680	0.00814841	0.723047
18	45199	0.00788989	0.730937
19	44562	0.0077787	0.738715
20	55821	0.00974406	0.748459
21	43155	0.00753309	0.755992
22	43824	0.00764987	0.763642
23	39193	0.00684149	0.770484
24	33580	0.00586169	0.776345
25	39682	0.00692685	0.783272
26	27530	0.00480561	0.788078
27	25594	0.00446766	0.792546
28	27677	0.00483127	0.797377
29	25838	0.00451025	0.801887
30	29260	0.0051076	0.806995
31-147	1105674	0.193005	1

## Sheet: blue
Depth (m)	Count (Hz)	% time	Cumulative % time
0	0	0	0
1	597544	0.111031	0.111031
2	365608	0.0679344	0.178965
3	249639	0.0463859	0.225351
4	212678	0.0395181	0.264869
5	212742	0.03953	0.304399
6	202141	0.0375602	0.34196
7	216596	0.0402461	0.382206
8	204777	0.03805	0.420256
9	179190	0.0332957	0.453551
10	149917	0.0278564	0.481408
11	149266	0.0277354	0.509143
12	141412	0.0262761	0.535419
13	124810	0.0231912	0.55861
14	110991	0.0206235	0.579234
15	101708	0.0188986	0.598132
16	101333	0.0188289	0.616961
17	83494	0.0155142	0.632476
18	83318	0.0154815	0.647957
19	66442	0.0123457	0.660303
20	56201	0.0104428	0.670746
21	48587	0.00902805	0.679774
22	46672	0.00867222	0.688446
23	38604	0.00717309	0.695619
24	36460	0.00677471	0.702394
25	31525	0.00585772	0.708251
26	27694	0.00514588	0.713397
27	27654	0.00513845	0.718536
28	23566	0.00437885	0.722915
29	22747	0.00422667	0.727141
30	23156	0.00430266	0.731444
31-414	1445311	0.268556	1

## Sheet: fin
Depth (m)	Count (Hz)	% time	Cumulative % time
0	0	0	0
1	35837	0.0551019	0.0551019
2	53654	0.0824968	0.137599
3	46295	0.0711818	0.20878
4	36113	0.0555263	0.264307
5	33497	0.051504	0.315811
6	31964	0.0491469	0.364958
7	30094	0.0462716	0.411229
8	24658	0.0379134	0.449143
9	21037	0.0323459	0.481488
10	17040	0.0262002	0.507689
11	13065	0.0200883	0.527777
12	11701	0.0179911	0.545768
13	10676	0.0164151	0.562183
14	9867	0.0151712	0.577354
15	9754	0.0149975	0.592352
16	9846	0.0151389	0.607491
17	10719	0.0164812	0.623972
18	11180	0.01719	0.641162
19	11681	0.0179604	0.659122
20	12312	0.0189306	0.678053
21	10972	0.0168702	0.694923
22	9480	0.0145762	0.709499
23	7611	0.0117024	0.721202
24	6767	0.0104047	0.731606
25	5604	0.00861654	0.740223
26	5034	0.00774013	0.747963
27	4810	0.00739571	0.755359
28	4360	0.0067038	0.762063
29	3826	0.00588274	0.767945
30	3753	0.0057705	0.773716
31-359	147170	0.226284	1
